# Supplementary material for: Single‐cell transcriptomics provides insights into the origin and microenvironment of human oesophageal high‐grade intraepithelial neoplasia
Source: Clin Transl Med. 2022 May 24;12(5):e874. doi: 10.1002/ctm2.874 (PMC9128161; doi:10.1002/ctm2.874)
Supplement: Supplementary file 2 — Table S1 Clinicopathological information of samples for single‐cell RNA‐seq in this study [file CTM2-12-e874-s001.xlsx]

## Sheet: Table S1
Table S1 Clinicopathological information of samples for single-cell RNA-seq in this study.
Sample name 1	Sample name 2	Surgery date	Sample number	Gender	Age	Smoking status	Drinking history	Notes
BL_1_C	H2-1	20191113	WH1911002653	Male	67	smoker	Yes	scRNA-seq
BL_1_N	H2-1nor		WH1911002654	Male	67			scRNA-seq
BL_2_C	H2-2	20191210	WH1912005692	Male	65	smoker	Yes	scRNA-seq
BL_2_N	H2-2nor		WH1912005694	Male	65			scRNA-seq
BL_3_C	H2-3	20191211	WH1912005699	Male	60	non-smoker	No	scRNA-seq
BL_3_N	H2-3nor		WH1912005701	Male	60			scRNA-seq
BL_4_C	H2-4	20200417	WH1912007848	Female	70	non-smoker	No	scRNA-seq
BL_4_N	H2-4nor		WH1912007850	Female	70			scRNA-seq
BL_5_C	H2-5	20200618	WH2006004070	Male	73	smoker	Yes	scRNA-seq
BL_5_N	H2-6nor		WH2006004071	Male	73			scRNA-seq
BL_6_C	H2-6	20200701	WH2007001598	Male	73	smoker	Yes	scRNA-seq
HG_1_C	H1-1	20191105	WH1911004500	Male	63	smoker	No	scRNA-seq
HG_2_C	H1-2	20191106	WH1911004498	Female	65	non-smoker	No	scRNA-seq
HG_2_N	H1-2nor		WH1911004499	Female	65			scRNA-seq
HG_3_C	H1-3	20191126	WH1911011054	Male	67	smoker	No	scRNA-seq
HG_3_N	H1-3nor		WH1911011056	Male	67			scRNA-seq
HG_4_C	H1-4	20191210	WH1912005695	Female	74	non-smoker	No	scRNA-seq
HG_4_N	H1-4nor		WH1912005697	Female	74			scRNA-seq
HG_5_C	H1-5	20200707	WH2007002952	Male	72	smoker	Yes	scRNA-seq
HG_5_N	H1-5nor		WH2007002951	Male	72			scRNA-seq
