# Supplementary material for: Single‐cell transcriptomics provides insights into the origin and microenvironment of human oesophageal high‐grade intraepithelial neoplasia
Source: Clin Transl Med. 2022 May 24;12(5):e874. doi: 10.1002/ctm2.874 (PMC9128161; doi:10.1002/ctm2.874)
Supplement: Supplementary file 3 — Table S2 Immunofluorescent antibodies used in this study [file CTM2-12-e874-s002.xlsx]

## Sheet: Table S2
Table S2 Immunofluorescent antibodies used in this study.
Specificity	Manufacturer	Cat. No	Clone	Host
KRT15	Abcam	ab80522	monoclonal	Mouse
KRT15	Abcam	ab52816	monoclonal	Rabbit
KRT19	Abcam	ab52625	monoclonal	Rabbit
STMN1	Abcam	ab52630	monoclonal	Rabbit
KRT13	Abcam	ab16112	monoclonal	Mouse
